# Supplementary material for: COVID-19 Vaccination Modifies COVID-19-Related Headache Phenotype: Evidence from Case–Control Study on 309 Participants
Source: Biomedicines. 2025 Nov 27;13(12):2900. doi: 10.3390/biomedicines13122900 (PMC12731189; doi:10.3390/biomedicines13122900)
Supplement: Supplementary file 1 [file biomedicines-13-02900-s001.zip]

Archive with 1 entries (1 files):
- biomedicines-3955468-supplementary.pdf
